# Supplementary material for: Antiproliferative Activity of Buddleja saligna (Willd.) against Melanoma and In Vivo Modulation of Angiogenesis
Source: Pharmaceuticals (Basel). 2022 Nov 30;15(12):1497. doi: 10.3390/ph15121497 (PMC9782150; doi:10.3390/ph15121497)
Supplement: Supplementary file 1 [file pharmaceuticals-15-01497-s001.zip]

Archive with 1 entries (1 files):
- pharmaceuticals-1995830-supplementary.pdf
